# Supplementary material for: A Longitudinal Murine Model Reveals Biphasic T Cell Remodeling and Progressive Skeletal Deterioration Under Chronic High-Salt Exposure
Source: Cells. 2026 May 1;15(9):825. doi: 10.3390/cells15090825 (PMC13162815; doi:10.3390/cells15090825)
Supplement: Supplementary file 1 [file cells-15-00825-s001.zip]

Archive with 1 entries (1 files):
- cells-4207558-supplementary.pdf
